# Supplementary material for: Application research of artificial intelligence software in the analysis of thyroid nodule ultrasound image characteristics
Source: PLoS One. 2025 Jun 2;20(6):e0323343. doi: 10.1371/journal.pone.0323343 (PMC12129332; doi:10.1371/journal.pone.0323343)
Supplement: S1_Dataset — (XLSV) [file pone.0323343.s003.xlsx]

## Sheet: dataset
Hospital	Number	Echotexture(SW-TH01/II)	Echogenicity level(SW-TH01/II)	With very hypoechoic(SW-TH01/II)	Aspect ratio(SW-TH01/II)	Border(SW-TH01/II)	Margin(SW-TH01/II)	Calcification(SW-TH01/II)	Analysis time(SW-TH01/II)	Echotexture(sonographers)	Echogenicity level(sonographers)	With very hypoechoic(sonographers)	Aspect ratio(sonographers)	Border(sonographers)	Margin(sonographers)	Calcification(sonographers)	Analysis time(sonographers)
1	1001	2	4	2	2	1	1	1	5	2	4	2	2	1	1	1	146
1	1002	2	3	2	1	1	1	1	5	2	3	2	1	2	1	1	81.6667
1	1003	1	3	2	2	1	2	1	4	1	3	2	2	1	2	1	42
1	1004	2	1	2	2	1	1	1	4	2	1	2	2	1	1	1	28
1	1005	2	4	2	2	2	2	2	4	2	4	2	1	1	2	1	35.6667
1	1006	2	4	1	1	2	2	3	4	2	4	1	1	2	2	3	34.3333
1	1007	2	4	2	2	2	2	1	3	2	4	2	2	2	2	1	30.5
1	1008	2	4	1	2	2	2	1	4	2	4	1	2	2	2	1	52.3333
1	1009	1	5	1	2	1	2	1	3	2	4	2	2	1	1	1	36.6667
1	1010	1	5	1	2	2	1	2	5	2	4	1	2	2	2	1	33
1	1011	2	4	1	2	2	2	2	9	2	4	1	2	2	2	2	60.6667
1	1012	2	4	2	2	2	2	3	4	2	4	2	2	2	2	3	61
1	1013	2	3	1	2	1	2	1	6	2	3	1	2	1	2	1	42.6667
1	1014	2	4	1	1	2	2	1	3	2	4	1	1	2	2	3	34.3333
1	1015	2	4	1	1	2	2	2	4	2	4	1	1	2	2	2	26.6667
1	1016	2	4	2	2	2	2	1	3	2	4	2	2	2	2	1	40
1	1017	2	4	2	2	2	2	1	3	2	4	2	2	2	2	1	38
1	1018	2	4	1	1	1	2	3	3	2	4	1	1	2	2	3	31.6667
1	1019	1	1	2	2	1	1	1	3	1	1	2	2	1	1	1	25.5
1	1020	1	4	2	2	1	1	1	5	1	4	2	2	1	1	1	24
1	1021	1	3	2	2	2	2	1	4	1	3	2	2	1	1	1	24.5
1	1022	2	4	1	2	2	2	1	4	2	4	1	2	2	2	1	53
1	1023	2	3	1	2	2	2	1	4	2	3	1	2	2	2	1	36
1	1024	2	4	1	2	2	1	1	5	2	4	1	2	2	1	1	41.3333
1	1025	2	3	1	2	1	2	2	3	2	3	1	2	1	1	1	67.3333
1	1026	2	4	2	2	2	2	3	3	2	4	2	2	2	2	3	35
1	1027	1	1	2	1	1	1	1	3	1	1	2	1	1	1	1	25
1	1028	2	4	2	2	1	1	1	2	1	1	2	2	1	1	1	21
1	1029	2	4	1	2	2	2	3	4	2	4	1	2	2	2	3	27.5
1	1030	2	4	2	1	1	2	1	3	2	4	2	1	1	2	1	33.3333
1	1031	1	1	2	2	1	1	1	2	1	1	2	2	1	1	1	19.5
1	1032	2	3	1	1	1	2	3	7	2	3	1	1	1	2	3	60
1	1033	2	4	2	2	2	1	2	3	2	4	2	2	1	1	1	20.5
1	1034	2	4	2	2	1	1	2	2	1	1	2	2	1	1	1	27.5
1	1035	2	3	2	2	2	2	1	4	2	3	2	2	2	2	1	22.3333
1	1036	2	5	1	1	1	1	1	3	2	5	1	1	1	1	1	30
1	1037	1	4	2	2	1	1	1	3	1	4	2	2	1	1	1	23.5
1	1038	2	4	2	2	1	1	1	3	2	4	2	2	2	2	1	34.6667
1	1039	2	1	2	2	1	1	1	2	2	1	2	2	1	1	1	26.3333
1	1040	2	2	2	1	2	2	3	3	2	3	1	1	2	2	3	25.3333
1	1041	2	4	1	1	2	2	3	3	2	4	1	1	2	2	3	24.6667
1	1042	2	4	1	1	2	2	3	3	2	4	1	1	2	2	3	26
1	1043	1	1	2	2	1	1	1	3	1	1	2	2	1	1	1	18
1	1044	1	5	1	2	1	2	2	4	2	4	2	2	1	2	1	38.6667
1	1045	2	3	2	2	1	2	1	8	2	3	2	2	1	1	1	43.3333
1	1046	1	4	2	2	1	1	1	3	1	4	2	2	1	1	1	19.5
1	1047	2	4	1	1	1	2	3	4	2	4	1	1	1	2	3	29.3333
1	1048	2	4	2	2	1	2	1	3	2	4	2	2	1	2	1	19.3333
1	1049	1	1	2	2	2	2	2	3	2	1	2	2	1	1	1	21.6667
1	1050	1	3	2	2	1	1	1	5	1	3	2	2	1	1	1	26
1	1051	1	1	2	2	1	1	1	3	2	5	1	2	1	1	1	27.3333
1	1052	2	4	2	1	1	1	1	2	1	1	2	2	1	1	1	15
1	1053	2	2	2	2	2	2	3	4	2	3	2	2	1	2	3	49
1	1054	1	1	2	2	1	1	1	2	1	1	2	2	1	1	1	16
1	1055	2	4	2	2	2	2	1	6	2	4	2	2	2	2	1	26.6667
1	1056	2	1	2	2	1	1	1	3	2	1	2	2	1	1	1	29.3333
1	1057	1	1	2	2	1	1	1	3	1	1	2	2	1	1	1	46
1	1058	1	4	2	2	1	1	1	2	1	4	2	2	1	1	1	18
1	1059	2	3	1	2	2	2	1	2	2	3	1	2	2	2	1	28.6667
1	1060	1	1	2	2	1	1	2	2	1	1	2	2	1	1	1	17.5
1	1061	1	4	2	2	1	1	2	2	1	4	2	2	1	1	1	16.3333
1	1062	2	4	1	2	2	2	1	3	2	4	1	2	2	2	1	41.3333
1	1063	2	4	2	2	1	2	1	3	2	4	2	2	1	2	1	26
1	1064	1	5	1	2	1	1	2	4	2	4	1	2	1	1	1	21.3333
1	1065	2	4	1	2	2	2	1	4	2	4	1	2	2	2	1	28
1	1066	2	3	2	2	1	1	3	3	2	3	2	2	1	1	3	27
1	1067	2	5	1	2	2	2	3	4	2	5	1	2	2	2	3	34.3333
1	1068	1	1	2	2	1	1	2	6	2	5	1	2	1	1	1	37
1	1069	1	5	1	2	2	1	3	4	2	4	1	2	2	2	3	33.3333
1	1070	2	4	1	2	2	2	1	3	2	4	1	2	2	2	1	29.3333
1	1071	1	1	2	2	2	1	1	2	1	1	2	2	1	1	1	14
1	1072	2	4	2	2	1	1	2	2	2	4	2	2	1	1	1	33
1	1073	1	1	2	1	1	1	1	3	1	1	2	1	1	1	1	29
1	1074	2	4	2	2	2	2	1	3	2	4	2	2	2	2	1	22.5
1	1075	2	2	2	2	2	1	1	8	2	3	2	2	2	1	3	47
1	1076	2	4	1	2	2	2	1	3	2	4	1	2	1	2	1	44
1	1077	2	4	1	1	2	1	1	3	2	4	1	1	2	2	3	37.3333
1	1078	1	1	2	2	1	1	1	2	1	1	2	2	1	1	1	20.5
1	1079	2	3	2	2	1	1	1	3	2	3	2	2	1	1	1	45.6667
1	1080	2	4	2	1	2	2	1	3	2	4	2	1	2	2	1	28.6667
1	1081	2	4	2	1	2	2	1	3	2	4	2	1	2	2	1	60
1	1082	2	4	2	2	1	2	1	3	2	4	2	2	1	2	1	28
1	1083	2	4	2	2	1	1	1	3	2	4	2	2	1	1	1	55.6667
1	1084	2	1	2	1	2	2	3	4	2	1	2	1	2	2	3	39
1	1085	2	3	1	1	1	2	3	3	2	3	1	1	1	2	3	37.3333
1	1086	2	4	2	2	2	2	1	3	2	4	2	2	2	2	1	24
1	1087	2	4	1	2	2	2	1	5	2	4	1	2	2	2	3	45.6667
1	1088	1	5	1	2	2	2	3	3	2	4	1	1	2	2	3	33.3333
1	1089	2	4	2	1	2	2	3	2	2	4	2	1	2	2	3	26.5
1	1090	2	5	1	1	2	2	1	2	2	5	1	1	2	2	1	50
1	1091	2	3	2	2	2	2	1	4	2	3	2	2	2	2	3	47.6667
1	1092	2	2	2	2	2	2	2	2	2	3	2	2	2	2	1	35
1	1093	1	4	2	1	2	2	1	2	1	4	2	1	2	2	1	52
1	1094	2	4	1	2	2	2	3	4	2	4	1	2	2	2	3	47
1	1095	2	5	1	2	1	1	1	2	2	5	1	2	1	2	1	32.6667
1	1096	1	1	2	1	2	1	1	2	1	1	2	2	1	1	1	23.5
1	1097	2	3	2	2	1	1	1	2	2	3	2	2	1	1	1	18.6667
1	1098	2	4	1	1	1	1	3	3	2	4	1	1	1	1	3	35.6667
1	1099	2	4	2	2	2	2	1	3	2	4	2	2	2	2	1	21
1	1100	2	4	1	2	2	2	3	2	2	4	1	2	2	2	3	26
1	1101	2	3	2	2	2	2	1	3	2	3	2	2	2	2	1	27.6667
1	1102	2	4	1	2	1	1	1	3	2	4	1	2	1	1	1	55
1	1103	2	5	1	1	2	2	3	3	2	5	1	1	2	2	3	26.6667
1	1104	2	4	2	1	2	2	3	4	2	4	2	1	2	2	3	24.3333
1	1105	2	3	1	1	2	2	1	3	2	3	1	1	2	2	1	51.6667
1	1106	2	3	1	2	2	2	1	3	2	3	1	2	2	2	1	36.3333
1	1107	2	3	2	1	1	2	3	3	2	3	2	1	2	2	3	61
1	1108	1	5	1	2	2	2	1	3	2	4	1	2	2	2	1	49.6667
1	1109	2	4	1	2	2	1	1	2	2	4	1	2	2	1	1	62
1	1110	2	4	1	2	1	2	3	6	2	4	1	2	1	2	3	34
1	1111	1	4	2	2	2	2	1	3	1	4	2	2	1	2	1	42.6667
1	1112	1	5	1	1	2	2	1	3	2	4	1	1	2	2	1	41.3333
1	1113	2	2	2	2	2	2	1	3	2	2	2	2	2	2	1	61
1	1114	2	3	2	2	2	2	1	7	2	3	2	2	2	2	1	30
1	1115	2	4	1	2	2	1	1	4	2	4	1	2	2	2	1	22.3333
1	1116	2	2	2	2	1	2	1	3	2	3	1	2	2	2	1	26.6667
1	1117	2	4	1	2	1	1	1	3	2	4	1	2	1	1	1	19
1	1118	2	4	1	1	2	2	3	3	2	4	1	1	2	2	3	27.6667
1	1119	2	5	1	1	2	1	1	3	2	5	1	1	2	2	1	22
1	1120	2	4	2	2	2	2	2	2	1	5	1	1	2	2	1	25.6667
1	1121	2	1	1	2	1	1	3	8	2	1	1	2	1	1	3	29.6667
1	1122	2	4	2	2	2	2	1	3	2	4	2	2	2	2	1	30
1	1123	2	3	2	2	1	2	3	3	1	4	2	2	1	2	3	35.6667
1	1124	2	3	1	2	2	2	2	3	2	3	1	2	2	2	1	26
1	1125	1	4	2	2	1	1	1	3	1	4	2	2	1	1	1	25.3333
1	1126	2	5	1	1	2	2	1	3	2	5	1	1	2	2	1	30.3333
1	1127	2	4	1	2	2	2	3	4	2	4	1	2	1	1	3	41.6667
1	1128	1	1	2	2	1	1	1	3	1	1	2	2	1	1	1	18
1	1129	2	3	1	2	2	2	1	4	2	3	1	2	2	2	1	26.6667
1	1130	1	4	2	2	2	1	1	2	1	4	2	2	1	1	1	31
1	1131	2	3	1	1	1	2	3	6	2	3	1	1	2	2	3	31.6667
1	1132	2	3	2	2	2	2	1	4	2	3	2	2	2	2	1	54.6667
1	1133	2	3	2	1	2	2	1	3	2	3	2	1	2	2	1	37.6667
1	1134	2	5	1	2	2	2	1	3	2	5	1	2	2	2	1	26
1	1135	2	4	2	2	1	1	1	5	2	4	2	2	2	2	1	32.3333
1	1136	1	4	2	2	2	1	2	3	1	4	2	2	2	1	1	25.6667
1	1137	2	4	2	2	1	1	1	3	2	4	2	2	1	1	1	44.6667
1	1138	2	5	1	1	2	2	1	3	2	5	1	1	2	2	3	16.6667
1	1139	2	4	1	1	2	1	2	4	2	4	1	1	2	2	2	33
1	1140	2	4	2	2	1	2	3	3	2	4	2	2	2	2	3	28.6667
1	1141	2	4	1	2	2	2	3	5	2	4	1	2	2	2	3	40
1	1142	1	1	2	2	1	1	1	3	1	1	2	2	1	1	1	19
1	1143	1	1	2	2	2	1	1	4	1	1	2	2	1	1	1	14.5
1	1144	1	5	1	2	1	1	2	3	2	4	2	2	1	1	1	30.3333
1	1145	2	3	2	2	2	2	1	3	2	3	2	2	2	2	1	70.3333
1	1146	2	4	1	2	2	2	3	3	2	4	1	2	2	2	3	33.3333
1	1147	1	1	2	2	1	1	1	3	1	1	2	2	1	1	1	20.5
1	1148	2	5	1	1	1	2	1	4	2	5	1	1	1	2	1	32.3333
1	1149	2	3	2	2	1	1	1	4	2	3	2	2	1	1	1	18
1	1150	2	3	1	2	1	1	2	3	2	3	1	2	1	1	1	28
1	1151	2	2	2	2	1	2	2	7	2	2	2	2	1	2	2	54
1	1152	2	3	2	2	2	2	1	6	2	3	2	2	2	2	1	41
1	1153	2	4	2	1	1	2	3	3	2	4	2	1	1	2	3	33
1	1154	2	4	2	2	2	2	1	3	2	4	2	2	2	2	1	39.6667
1	1155	1	4	2	2	2	1	1	3	1	4	2	2	1	1	1	23.5
1	1156	2	4	2	2	2	2	1	4	2	4	2	2	2	2	1	37.6667
1	1157	2	4	1	2	1	1	1	5	2	4	1	2	1	1	1	32
1	1158	1	1	2	2	1	1	2	3	2	1	2	2	1	1	1	30.6667
1	1159	2	3	2	2	2	2	1	7	2	3	2	2	2	2	1	26
1	1160	2	4	1	1	2	2	2	4	2	4	1	1	2	2	2	36
1	1161	1	4	2	2	1	1	1	3	1	4	2	2	1	1	1	38
1	1162	2	4	2	2	2	1	3	3	2	4	2	2	1	1	3	34.3333
1	1163	2	4	2	2	1	2	1	4	2	4	2	2	2	2	1	37.3333
1	1164	2	3	2	2	1	1	1	9	2	3	2	2	1	1	1	31.5
1	1165	2	4	2	2	2	2	1	3	2	4	2	2	2	2	1	26
1	1166	1	5	1	1	2	2	1	7	2	4	2	2	2	2	1	34
1	1167	2	4	2	2	1	1	1	3	2	4	2	2	1	1	1	18.5
1	1168	2	3	1	2	1	1	1	9	2	3	1	2	1	1	1	23.6667
1	1169	2	4	1	2	1	2	1	3	2	4	1	2	1	2	1	33
1	1170	2	2	2	2	1	1	2	3	2	3	2	2	1	1	1	30.3333
1	1171	1	5	1	2	2	2	1	3	2	4	2	2	2	2	1	19
1	1172	2	4	1	1	2	2	2	4	2	4	1	1	2	2	2	30.6667
1	1173	1	1	2	2	2	2	1	3	1	1	2	2	1	1	1	20.5
1	1174	2	3	2	2	1	2	1	4	2	3	2	2	2	2	1	20.5
1	1175	2	4	1	2	2	2	2	6	2	4	1	2	2	2	1	19.6667
1	1176	2	2	2	2	1	1	1	3	2	3	2	2	1	1	1	32
1	1177	1	1	2	2	1	1	1	3	1	1	2	2	1	1	1	18.5
1	1178	1	1	2	2	1	1	2	3	1	1	2	2	1	2	1	21.3333
1	1179	2	4	2	1	1	1	1	3	1	1	2	2	1	1	1	39
1	1180	2	4	1	1	2	2	3	6	2	4	1	1	2	2	3	22.6667
1	1181	2	4	2	2	2	2	1	3	2	4	2	2	2	2	1	17
1	1182	1	1	2	1	2	2	2	2	2	5	1	1	2	2	1	20
1	1183	2	3	2	2	1	1	3	5	2	3	2	2	1	1	3	40.3333
1	1184	2	4	1	2	2	2	1	4	2	4	1	2	2	2	1	45.6667
1	1185	2	3	2	2	2	2	1	3	2	3	2	2	2	2	1	26.3333
1	1186	2	4	2	2	1	2	2	3	2	4	2	2	1	2	1	28.3333
1	1187	2	3	2	2	1	1	3	4	2	3	2	2	2	2	3	47
1	1188	2	4	1	1	2	2	3	3	2	4	1	1	2	2	3	23.3333
1	1189	2	4	2	2	2	2	1	3	2	4	2	2	2	2	1	27.3333
1	1190	2	4	1	2	2	2	1	2	2	4	1	2	2	2	1	27.6667
1	1191	2	4	1	1	1	2	1	3	2	4	1	1	2	1	1	30
1	1192	2	3	1	2	2	2	1	3	2	3	1	2	2	2	1	21.6667
1	1193	2	4	1	1	1	1	2	4	2	4	1	1	1	1	1	25.3333
1	1194	2	3	2	2	1	2	2	4	2	3	2	2	1	2	1	28
1	1195	1	5	1	2	2	2	1	3	1	5	1	2	2	2	1	25.3333
1	1196	1	4	2	2	1	1	1	3	1	4	2	2	1	1	1	24.6667
1	1197	2	4	1	2	2	2	1	3	2	4	1	2	2	2	1	61.3333
1	1198	1	5	1	2	1	2	1	2	2	4	2	2	1	2	1	22
1	1199	2	3	2	1	2	1	1	3	2	3	2	2	1	1	1	39.6667
1	1200	1	1	2	2	1	1	1	2	1	1	2	2	1	1	1	16
1	1201	2	1	2	1	1	1	1	2	2	1	2	1	1	1	1	27.3333
1	1202	2	3	1	2	2	2	1	3	2	3	1	2	1	2	1	36.3333
1	1203	2	4	1	2	2	2	3	3	2	4	1	2	2	2	3	35.6667
1	1204	1	4	2	2	2	1	1	3	1	4	2	2	2	1	1	35.3333
1	1205	1	5	1	1	2	2	2	2	1	5	1	1	2	2	1	17
1	1206	1	1	2	2	1	2	2	3	2	5	1	2	1	2	1	33
1	1207	2	4	1	2	1	1	1	4	2	4	1	2	1	1	1	19.3333
1	1208	2	1	2	2	1	1	1	3	2	1	2	2	1	1	1	24
1	1209	2	4	1	2	1	2	1	4	2	4	1	2	1	2	1	34
1	1210	2	5	1	2	1	1	2	3	2	5	1	2	1	1	1	23
1	1211	2	4	1	2	2	1	1	3	2	4	1	2	1	2	1	23.6667
1	1212	2	3	2	2	2	2	1	3	2	3	2	2	2	2	1	27.3333
1	1213	1	1	2	1	1	2	3	5	2	5	1	1	2	2	3	32.3333
1	1214	2	3	2	2	1	2	1	3	2	3	2	2	1	2	1	46.3333
1	1215	1	3	2	2	1	1	1	15	1	3	2	2	1	1	1	27
1	1216	2	3	2	2	1	2	1	9	2	3	2	2	1	2	1	25
1	1217	2	2	2	2	2	1	1	3	2	3	1	2	2	1	1	65.3333
1	1218	2	1	2	1	1	1	1	2	2	1	2	2	1	1	1	42.6667
1	1219	2	2	1	1	2	2	3	3	2	2	1	1	2	2	3	25.6667
1	1220	2	4	2	2	1	1	1	3	2	4	1	2	1	1	1	40
1	1221	2	4	2	2	2	1	2	4	2	4	1	1	2	2	3	37.3333
1	1222	2	3	2	2	2	2	2	3	2	4	2	2	2	2	1	22.3333
1	1223	2	1	2	2	1	2	1	6	2	1	2	2	1	2	1	34.5
1	1224	2	3	2	2	2	1	1	4	2	4	2	2	1	1	1	29.6667
1	1225	2	3	2	2	2	2	3	5	2	3	1	2	2	2	3	33.6667
2	2001	2	5	1	1	2	2	1	8	2	4	1	1	2	2	1	94.5
2	2003	1	4	2	2	1	1	1	2	1	4	2	2	1	1	1	25.5
2	2004	2	4	2	2	1	1	1	1	2	4	2	2	1	1	1	57
2	2005	2	4	2	2	1	1	1	2	2	4	2	2	1	1	1	53.5
2	2006	1	4	2	2	1	1	1	2	1	4	2	2	1	1	1	37.6667
2	2007	1	4	2	2	1	2	1	1	1	4	2	1	2	2	1	28.3333
2	2008	2	4	1	1	2	2	3	2	2	4	1	1	2	2	3	31
2	2009	2	4	1	2	2	2	1	1	2	4	1	2	2	2	1	54
2	2010	2	3	2	2	1	2	3	2	2	3	2	2	2	2	1	61.6667
2	2011	1	4	1	1	1	2	1	1	1	4	1	1	2	2	1	41.3333
2	2012	2	3	2	2	1	2	2	2	2	3	2	2	1	2	2	46.3333
2	2013	2	5	1	2	1	1	1	1	2	5	2	2	1	1	1	23.6667
2	2014	2	3	2	2	2	1	1	1	2	3	2	2	2	1	1	37.3333
2	2015	2	4	2	2	1	1	1	1	2	4	2	2	1	1	1	30.5
2	2016	1	4	2	2	1	1	1	1	1	4	2	2	1	1	1	25.5
2	2017	2	4	2	2	1	2	3	1	2	4	2	2	2	2	1	47
2	2018	2	4	2	2	1	1	3	1	2	4	2	2	1	1	1	26
2	2019	1	1	2	1	1	1	1	1	1	1	2	2	1	1	1	20.6667
2	2020	2	3	2	2	1	1	1	2	2	3	2	2	1	1	1	31.5
2	2021	1	4	1	2	1	2	3	2	2	4	2	2	1	1	1	54
2	2022	2	4	1	2	2	2	3	1	2	4	1	2	1	2	1	37.3333
2	2023	2	4	2	2	2	2	1	1	2	4	2	2	2	2	1	22.6667
2	2024	2	4	2	2	1	1	1	1	2	4	2	2	1	1	1	28.5
2	2025	2	3	2	2	1	1	1	2	2	3	2	2	1	1	1	27.5
2	2026	2	1	2	2	1	1	3	2	2	1	2	2	1	1	1	23
2	2027	2	3	2	2	2	2	1	2	2	3	2	2	2	2	1	43.3333
2	2028	2	3	2	2	1	1	1	4	2	3	2	2	1	1	1	27
2	2029	2	3	2	1	1	1	1	1	2	3	2	2	1	1	1	22
2	2030	2	4	1	2	2	2	1	2	2	4	1	2	2	2	1	22
2	2031	2	3	2	2	1	1	1	3	2	3	2	2	1	1	1	46
2	2032	2	1	2	2	1	1	1	2	2	1	2	2	1	1	1	29.6667
2	2033	2	4	1	1	1	2	1	2	2	4	1	1	1	2	1	28.5
2	2034	1	4	2	2	2	1	3	2	1	4	2	2	1	1	1	23
2	2035	2	4	2	2	2	2	1	2	2	4	2	2	2	2	1	34.5
2	2036	2	4	2	2	1	1	1	1	2	4	2	2	1	1	1	23.5
2	2037	2	4	1	2	2	2	1	1	2	4	1	1	1	2	1	25
2	2038	1	4	2	2	1	1	1	1	1	4	2	2	1	1	1	20.5
2	2039	2	2	2	2	1	1	1	1	2	2	2	2	1	1	1	27.3333
2	2040	2	4	2	2	1	1	1	2	2	4	2	2	1	1	1	20
2	2041	2	3	2	1	2	1	1	1	2	3	2	1	1	1	1	22
2	2042	2	4	2	1	1	1	2	2	2	4	2	2	1	1	2	22
2	2043	2	4	1	2	2	2	1	2	2	4	1	2	2	2	1	19.3333
2	2044	2	3	2	2	1	1	1	3	2	3	2	2	1	1	1	27.5
2	2045	2	4	2	2	1	1	1	1	2	4	2	2	2	2	1	25
2	2046	2	3	1	1	2	2	1	3	2	3	1	1	2	2	1	18.6667
2	2047	2	4	2	2	1	1	1	2	2	4	2	2	1	1	1	28
2	2048	2	4	2	2	2	2	3	1	2	3	2	2	2	2	1	24.3333
2	2049	2	1	2	2	1	1	1	2	2	1	2	2	1	1	1	20
2	2050	1	4	1	1	1	2	1	1	1	4	1	1	2	1	1	26.6667
2	2051	2	4	2	2	2	1	2	1	2	4	2	2	2	1	2	27.3333
2	2052	2	5	1	1	2	2	2	2	2	4	2	1	2	2	3	19
2	2053	2	4	2	2	1	1	1	1	2	4	2	2	1	1	1	17.3333
2	2054	2	4	2	2	1	1	1	2	2	4	2	2	1	1	1	41.5
2	2055	1	4	2	2	1	1	1	1	1	4	2	2	1	1	1	35
2	2056	1	4	2	2	1	1	1	1	1	4	2	2	1	1	1	23.6667
2	2057	2	5	1	1	2	2	1	2	2	4	1	1	1	2	1	22
2	2058	2	3	2	2	1	1	1	4	2	3	2	2	1	1	1	22
2	2059	2	3	2	2	1	1	1	2	2	3	2	2	1	1	1	19.3333
2	2060	1	4	2	2	1	2	1	1	1	4	2	2	1	1	1	22.3333
2	2061	1	4	1	2	2	1	1	1	2	3	2	2	2	1	1	25.6667
2	2062	2	3	1	2	1	1	3	2	2	3	1	2	2	2	3	34.6667
2	2063	2	3	2	2	2	1	1	2	2	3	2	2	2	1	1	34.3333
2	2064	2	3	2	1	1	2	1	1	2	3	2	2	1	1	1	29
2	2065	2	5	1	1	2	1	3	2	2	4	2	1	2	2	3	30
2	2066	2	1	2	2	1	1	3	2	2	1	2	2	1	1	1	21.5
2	2067	2	3	2	2	1	1	1	1	2	3	2	2	1	1	1	21.6667
2	2068	2	4	2	2	1	1	1	2	2	3	2	2	1	1	1	20.3333
2	2069	2	5	1	2	1	1	1	1	1	4	2	2	1	1	1	60
2	2070	1	4	2	1	1	2	1	1	1	4	2	1	1	2	1	31.5
2	2071	2	1	2	2	1	1	1	2	2	1	2	2	1	1	1	16.6667
2	2072	1	5	1	2	1	2	1	1	1	1	2	2	1	1	1	21
2	2073	2	4	1	1	2	2	1	1	2	3	2	1	2	2	1	29
2	2074	2	3	1	1	1	1	1	1	2	3	1	1	1	1	1	38
2	2075	1	3	2	2	1	1	1	2	1	3	2	2	1	1	1	23.3333
2	2076	2	4	2	1	2	2	1	1	2	4	2	1	2	2	1	17.3333
2	2077	1	5	1	2	1	2	1	1	1	4	2	2	1	1	1	21
2	2078	2	4	2	2	1	1	1	2	2	4	2	2	1	1	1	21.5
2	2079	2	4	2	1	1	2	2	2	2	4	2	1	1	2	2	17.3333
2	2080	2	1	2	2	1	2	1	4	2	1	2	2	1	1	1	19.5
2	2081	2	1	2	2	1	2	1	1	2	1	2	2	1	1	1	25.3333
2	2082	2	3	2	2	1	1	1	2	2	3	2	2	1	1	1	23.6667
2	2083	1	5	1	2	1	2	3	2	2	4	2	2	1	1	3	19.6667
2	2084	1	4	2	2	2	1	1	1	1	4	2	2	1	1	1	18.5
2	2085	2	3	2	2	2	1	1	2	2	3	2	2	1	1	1	19
2	2086	2	5	1	2	1	1	1	5	2	1	2	2	1	1	1	18.3333
2	2087	2	4	2	2	1	1	1	3	2	4	2	2	1	1	1	31
2	2088	2	4	1	2	1	2	3	2	2	3	2	2	1	1	1	25
2	2089	2	1	2	2	1	1	1	1	2	1	2	2	1	1	1	34.3333
2	2090	2	1	2	2	1	1	1	3	2	1	2	2	1	1	1	24.5
2	2091	2	3	2	2	1	1	1	1	2	3	2	2	1	1	1	24
2	2092	1	4	1	2	1	2	3	2	2	3	2	2	1	1	1	22.6667
2	2093	2	5	1	1	1	2	3	2	2	1	2	2	1	1	1	20.3333
2	2094	1	1	2	2	1	1	1	1	1	1	2	2	1	1	1	18.6667
2	2095	2	5	1	2	2	1	1	2	2	4	2	2	2	1	1	22.6667
2	2096	2	4	1	2	2	1	3	2	2	4	1	2	2	2	1	28
2	2097	2	4	1	2	1	2	3	1	2	4	1	1	2	2	3	17.6667
2	2098	2	3	2	2	2	2	3	1	2	3	2	2	2	2	3	22.3333
2	2099	1	3	2	1	1	1	1	1	1	3	2	1	1	1	1	25.3333
2	2100	2	4	1	1	2	2	3	4	2	4	1	1	2	2	3	26
2	2101	2	4	1	1	1	2	3	1	2	4	1	2	2	2	3	24.5
2	2102	2	3	2	2	1	1	1	1	2	3	2	2	1	1	1	23.6667
2	2103	2	4	2	2	2	1	3	1	2	4	2	2	1	1	1	20.6667
2	2104	1	4	1	1	1	2	1	1	1	4	1	1	2	2	1	21
2	2105	1	5	1	2	2	1	3	1	2	4	2	2	2	2	1	29.3333
2	2106	2	5	1	1	2	2	1	1	2	5	1	1	2	2	1	28.3333
2	2107	2	4	2	1	1	2	2	2	2	4	2	1	2	2	3	23.3333
2	2108	2	5	1	2	1	1	3	4	2	1	2	2	1	1	1	17.5
2	2109	1	4	2	1	1	1	1	1	1	4	2	2	1	1	1	26.3333
2	2110	1	3	2	2	1	1	1	2	1	3	2	2	1	1	1	15
2	2111	2	4	1	1	1	2	3	1	2	4	1	1	1	2	3	20.3333
2	2112	2	4	2	2	2	2	1	1	2	4	2	2	1	1	1	19.3333
2	2113	2	4	2	2	1	1	3	1	2	4	2	2	1	1	1	26
2	2114	2	4	1	1	2	2	3	1	2	4	1	1	2	2	3	55.3333
2	2115	2	5	1	2	1	1	3	2	1	4	2	2	1	1	1	23.3333
2	2116	1	4	2	1	1	2	1	2	2	4	1	1	1	2	1	27
2	2117	1	5	1	2	2	1	3	3	2	4	2	2	2	2	3	23
2	2118	1	4	2	1	2	2	1	1	1	4	2	1	2	2	1	38.6667
2	2119	2	4	2	1	1	1	1	2	2	4	2	2	1	1	1	18.5
2	2120	1	5	1	2	2	2	3	1	2	4	2	2	2	2	1	31
2	2121	2	4	1	1	2	2	3	3	2	4	1	1	2	2	3	27.6667
2	2122	2	4	1	1	2	2	3	1	2	4	1	1	2	2	3	17.6667
2	2123	1	5	1	2	1	2	3	2	2	4	2	2	1	2	1	30.6667
2	2124	2	1	2	2	1	1	1	1	2	1	2	2	1	1	1	16.5
2	2125	2	1	2	2	1	1	1	2	2	1	2	2	1	1	1	17.5
2	2126	2	1	2	2	1	1	1	4	2	1	2	2	1	1	1	63
2	2127	2	4	2	2	2	1	1	2	2	4	2	2	2	2	1	22.3333
2	2128	2	4	1	2	2	1	3	4	2	4	1	2	2	2	3	24
2	2129	1	4	2	2	1	1	1	2	1	4	2	2	1	1	1	18.5
2	2130	1	4	2	2	1	1	1	2	1	4	2	2	1	1	1	17.5
2	2131	2	1	2	1	1	1	3	3	2	1	2	2	1	1	1	27.5
2	2132	2	5	1	2	1	1	1	2	1	4	2	2	1	1	1	20.6667
2	2133	2	4	1	2	2	2	3	2	2	4	1	2	2	2	3	29.6667
2	2134	2	1	2	2	1	1	1	4	2	1	2	2	1	1	1	20.5
2	2135	2	5	1	2	1	1	3	1	2	4	2	2	1	1	3	41.5
2	2136	2	4	2	2	1	1	1	1	2	4	2	2	1	1	1	18.3333
2	2137	1	4	2	2	2	1	1	1	1	4	2	2	2	1	1	19.6667
2	2138	2	4	1	2	2	2	2	2	2	4	1	2	2	2	2	27
2	2139	2	4	2	2	1	1	1	2	2	4	2	2	1	1	1	30.6667
2	2140	2	3	2	2	1	2	1	1	2	3	2	2	1	1	1	19.3333
2	2141	2	5	1	2	2	2	1	1	1	4	2	2	2	2	1	20.6667
2	2142	2	3	2	2	1	1	1	2	2	3	2	2	1	1	1	19.6667
2	2143	1	4	2	2	1	2	3	1	1	4	2	1	2	2	1	19
2	2144	2	4	1	2	1	2	3	3	2	4	1	2	2	2	3	30.6667
2	2145	2	4	2	2	1	1	1	3	2	4	2	2	1	1	1	19.3333
2	2146	2	2	2	1	2	2	1	2	2	2	2	1	2	2	1	40
2	2147	1	3	2	2	2	2	1	1	1	2	2	2	1	1	1	21.3333
2	2148	2	4	1	1	2	2	2	2	2	4	1	1	2	2	3	32.6667
2	2149	2	4	1	2	1	1	1	2	2	4	1	2	1	1	1	23.6667
2	2150	2	5	1	2	1	2	3	1	2	1	2	2	1	1	1	19.6667
2	2151	2	1	2	2	2	1	1	2	2	1	2	2	1	1	1	19
2	2152	1	5	1	1	1	1	3	2	2	4	1	1	2	2	3	43.3333
2	2153	2	4	1	2	1	1	1	1	2	4	1	2	1	1	1	32
2	2154	2	3	2	1	1	1	1	2	2	3	2	1	1	1	1	26
2	2155	2	3	2	1	1	1	3	4	2	3	2	2	1	1	3	20.3333
2	2156	2	4	2	2	1	1	2	2	2	4	2	2	1	1	2	15.3333
2	2157	2	4	2	2	1	2	1	2	2	4	2	2	1	2	1	20.6667
2	2158	2	1	2	2	1	1	1	4	2	1	2	2	1	1	1	16.5
2	2159	2	1	2	2	1	1	1	2	2	1	2	2	1	1	1	25
2	2160	2	1	2	2	1	1	3	3	2	1	2	2	1	1	1	23
2	2161	2	4	2	2	1	1	1	4	2	4	2	2	1	1	1	20
2	2162	2	2	2	2	1	2	2	1	2	2	2	2	1	1	2	30.6667
2	2163	2	4	1	1	2	2	1	1	2	4	1	1	2	2	1	27.3333
2	2164	2	4	2	2	1	1	3	1	1	3	2	2	1	1	1	13.3333
2	2165	1	4	2	2	1	1	1	1	1	4	2	2	1	1	1	20
2	2166	2	2	2	2	1	1	1	4	2	2	2	2	1	1	1	25
2	2167	2	1	2	2	1	1	1	1	2	1	2	2	1	1	1	19
2	2168	1	5	1	2	1	1	1	5	2	4	1	2	1	2	1	41.6667
2	2169	1	1	2	2	1	1	1	2	1	1	2	2	1	1	1	18.6667
2	2170	1	4	2	2	2	1	3	1	1	4	2	2	1	1	1	18.6667
2	2171	2	3	2	2	1	1	1	1	2	3	2	2	2	1	1	37
2	2172	1	4	2	2	1	1	1	1	1	4	2	2	1	1	1	24
2	2173	2	4	1	2	1	2	1	1	2	4	1	2	1	2	1	21
2	2174	2	4	1	2	2	2	3	2	2	4	1	2	1	2	3	33
2	2175	2	4	1	2	2	2	3	3	2	4	1	2	2	2	3	20
2	2176	2	4	1	2	2	2	1	2	2	4	1	2	2	2	1	25.3333
2	2177	1	4	2	1	2	2	1	1	1	4	2	1	2	2	1	18.6667
2	2178	2	3	2	2	1	1	3	8	2	3	2	2	1	1	1	14.3333
2	2179	2	5	1	1	2	2	3	3	2	4	1	1	2	2	1	22.5
2	2180	1	4	2	2	1	1	1	1	1	4	2	2	1	1	1	34.6667
2	2181	2	1	2	2	1	1	1	2	2	1	2	2	1	1	1	28.6667
2	2182	1	4	1	2	2	2	1	2	1	4	1	1	2	2	1	21.3333
2	2183	2	5	1	2	1	1	3	1	1	4	2	2	2	1	1	28.6667
2	2184	1	4	1	1	2	2	1	1	1	4	1	1	2	2	1	19
2	2185	2	4	2	1	2	2	3	1	2	4	2	1	2	2	3	22.6667
2	2186	2	5	1	1	1	2	1	1	2	4	2	1	2	2	1	25.6667
2	2187	2	4	2	1	1	1	3	3	2	4	2	2	1	1	1	20
2	2188	2	5	1	2	1	2	1	2	2	1	2	2	1	1	1	13.6667
2	2189	2	4	2	2	1	2	1	2	2	4	2	2	1	2	1	35.3333
2	2190	2	4	2	1	1	1	3	2	2	4	2	2	1	1	1	20.3333
2	2191	1	5	1	1	1	2	1	1	2	4	2	1	1	2	1	23.3333
2	2192	2	4	2	1	2	2	1	2	2	4	2	1	2	2	1	21
2	2193	2	4	1	1	1	2	2	2	2	4	1	1	1	2	2	24.6667
2	2194	2	4	2	1	1	2	2	1	2	4	2	1	1	2	3	39.3333
2	2195	1	4	2	2	1	2	3	1	1	4	2	1	1	2	1	18
2	2196	1	4	2	2	1	1	1	1	1	4	2	2	1	1	1	20
2	2197	1	3	2	2	1	1	1	2	1	3	2	2	1	1	1	21.6667
2	2198	2	4	2	2	2	2	1	1	2	4	2	2	1	2	1	23
2	2199	2	4	2	2	1	2	1	2	2	4	2	2	1	1	1	33.3333
2	2200	2	4	2	1	2	2	1	1	2	4	2	1	2	2	1	22.3333
2	2201	1	4	1	1	2	2	1	1	1	4	1	1	2	2	1	16.3333
2	2202	2	4	2	2	1	1	1	1	2	4	2	2	1	1	1	21.3333
2	2203	1	5	1	2	2	2	1	1	2	4	2	2	2	2	1	15.6667
2	2204	2	3	2	2	1	2	1	2	2	3	2	2	1	2	1	22.6667
2	2205	1	5	1	2	1	1	3	2	2	1	2	2	1	1	1	17
2	2206	2	3	2	1	2	2	1	2	2	3	2	1	2	2	1	26
2	2207	2	4	2	1	1	2	1	3	2	4	2	1	1	2	1	26.5
2	2208	2	5	1	1	1	1	3	1	1	4	2	1	1	2	1	42.6667
2	2209	1	1	2	1	1	1	1	1	1	1	2	1	1	1	1	22.3333
2	2210	2	4	2	1	2	1	3	2	2	4	2	2	1	1	1	20
2	2211	2	4	1	1	2	1	1	1	2	4	1	1	2	2	1	17.3333
2	2212	2	4	2	1	1	2	3	1	2	4	2	1	1	2	3	32.3333
2	2213	2	4	1	1	2	2	3	3	2	4	1	1	2	2	3	17.6667
2	2214	2	4	1	2	2	1	3	2	2	4	1	2	1	1	1	17.3333
2	2215	1	3	2	2	1	1	1	2	1	3	2	2	1	1	1	19.3333
2	2216	2	4	1	1	2	2	1	2	2	4	1	1	2	2	1	25
2	2217	2	1	2	2	1	1	1	4	2	1	2	2	1	1	1	18.5
2	2218	2	1	2	1	1	1	1	2	2	1	2	2	1	1	1	20
2	2219	2	3	2	2	1	2	3	2	2	3	2	2	1	2	3	24.3333
2	2220	1	4	2	1	1	1	1	1	2	4	2	1	1	2	1	45.6667
2	2221	1	4	2	1	2	1	1	1	1	4	2	1	2	1	1	20
2	2222	2	4	2	1	1	1	1	2	2	4	2	1	1	1	1	29
2	2223	2	3	2	2	2	1	2	2	2	3	2	2	1	1	1	35.6667
2	2224	2	1	2	2	2	2	1	3	2	1	2	2	1	1	1	16.6667
2	2225	2	4	2	2	2	2	1	2	2	3	2	2	1	1	1	24
